# Supplementary material for: Data Leakage in Deep Learning for Alzheimer’s Disease Diagnosis: A Scoping Review of Methodological Rigor and Performance Inflation
Source: Diagnostics (Basel). 2025 Sep 16;15(18):2348. doi: 10.3390/diagnostics15182348 (PMC12468286; doi:10.3390/diagnostics15182348)
Supplement: Supplementary file 1 [file diagnostics-15-02348-s001.zip]

Archive with 1 entries (1 files):
- diagnostics-3761005-supplementary.pdf
